# Supplementary material for: Sensing System for Plegic or Paretic Hands Self-Training Motivation
Source: Sensors (Basel). 2022 Mar 21;22(6):2414. doi: 10.3390/s22062414 (PMC8955878; doi:10.3390/s22062414)
Supplement: Supplementary file 1 [file sensors-22-02414-s001.zip]

Archive with 1 entries (1 files):
- sensors-1558488-supplementary.mp4
